# Supplementary material for: Long-read sequencing of the zebrafish genome reorganizes genomic architecture
Source: BMC Genomics. 2022 Feb 10;23:116. doi: 10.1186/s12864-022-08349-3 (PMC8832730; doi:10.1186/s12864-022-08349-3)
Supplement: Supplementary file 1 — Additional file 1: Figure S1. Read length distribution and sequenced bases generated by each group across all libraries used in assembly generation. Figure S2. Tukey box and whiskers plot of average depth at the telomeric regions of all chromosomes in the zebrafish genome. Figure S3. Association plot of Chr 4 in ZF1 and GRCz11 assemblies illustrating many small sequence differences between the two builds. Figure S4. BUSCO analysis of GRCz11 reference assembly and ZF1 assembly using vertebrate-specific single-copy orthologs. Table S1. Chromosomal location of GRCz11 unlocalized scaffolds bearing > 99% coverage in GRCz11. Table S2. Deletions mapped to insertions in ZF1 assembly. Table S3. Primers used for RT-qPCR. [file 12864_2022_8349_MOESM1_ESM.zip › Additional File 5.Table S1.xlsx]

## Sheet: Sheet1
	Supplemental_Table_S1. Chromosomal location of GRCz11 unlocalized scaffolds bearing >99% coverage in GRCz11.
	Query	Target	Strand	Q-len	Q-start	Q-stop	T-len	T-start	T-stop
	KN149767.1	1	+	30874	7	30866	69183701	873710	904698
	KN150575.1	1	-	11084	9	11075	69183701	905921	918971
	KN150199.1	1	+	16564	1	16563	69183701	2145719	2162253
	KN150057.1	1	-	10736	0	10727	69183701	4501284	4512014
	KN149722.1	1	+	13397	2	13392	69183701	5876014	5889614
	KN149805.1	1	+	12432	94	12432	69183701	47071522	47083855
	KZ115980.1	1	-	11444	157	11444	69183701	52568051	52579335
	KN150186.1	1	+	23923	9	23920	69183701	63336117	63360005
	KN150591.1	12	+	8817	14	8814	48486045	29494	38515
	KN150220.1	12	-	29625	5	29609	48486045	2200091	2234406
	KN150287.1	12	+	11856	87	11840	48486045	3140433	3152094
	KN150653.1	12	+	55997	0	55888	48486045	42953053	43008661
	KN149735.1	12	-	5747	19	5741	48486045	47899019	47904896
	KN150475.1	12	-	17517	36	16969	48486045	48252197	48270010
	KN150543.1	12	+	2343	52	2336	48486045	48382032	48384687
	KN150118.1	13	-	54494	15	54489	55871767	6504591	6559457
	KN150540.1	13	+	15288	5	15277	55871767	54474040	54489196
	KN150711.1	13	+	11940	5	11925	55871767	55823879	55836436
	KN150560.1	14	-	2301	6	2262	57922181	355220	357527
	KN150420.1	14	-	14290	0	14285	57922181	16636280	54540135
	KN149772.1	14	-	13273	19	13218	57922181	56593012	56606175
	KZ116003.1	14	+	15105	12	15102	57922181	56689415	56704466
	KN150110.1	14	+	9804	33	9795	57922181	56842727	56852497
	KN149840.1	14	+	46864	4	46853	57922181	56977125	57023876
	KN150033.1	14	+	56448	3	56446	57922181	57091852	57150684
	KN150303.1	15	+	39288	33	39281	51932425	14873997	14914530
	KN150581.1	15	-	12355	9	12354	51932425	21969454	21981715
	KN149843.1	16	+	33258	0	33244	49925506	20960622	20993673
	KN148869.2	16	-	18523	0	18446	49925506	46282531	46300966
	KN150583.1	16	+	1918	45	1908	49925506	48346449	48348296
	KN149741.1	17	+	21941	7	21933	58301125	771115	794626
	KN150034.1	17	+	1919	9	1912	58301125	1097980	1099882
	KN149874.1	17	-	5295	9	5290	58301125	58242425	58247708
	KN149873.1	17	-	1146	24	1145	58301125	58249589	58250740
	KN150119.1	18	-	1143	131	1137	54199860	1745468	1746475
	KN150234.1	18	+	18511	5	18455	54199860	2489181	2507591
	KN150268.1	18	+	15280	2	15278	54199860	40800994	40816214
	KN149836.1	18	+	34954	21	34949	54199860	50078462	50113370
	KN150454.1	19	+	18479	8	18297	45476332	5350309	5368634
	KN150388.1	19	+	22284	15	22283	45476332	37837577	37859835
	KN150308.1	19	+	18907	2	18735	45476332	40538781	40557503
	KN149753.1	19	-	30249	2	30231	45476332	45444631	45475213
	KN150544.1	2	-	1198	43	1198	64111788	1210340	1211503
	KN150407.1	2	+	31814	76	31794	64111788	31556256	31589902
	KN150573.1	2	+	26604	211	26456	64111788	31673405	31699116
	KN150685.1	20	-	13309	2	13308	60698630	38861549	38874903
	KN150511.1	20	-	38183	70	38174	60698630	41093383	41131471
	KN150453.1	20	+	13591	68	13588	60698630	48644030	48657537
	KN150483.1	21	+	17332	3	16079	52961486	2614839	2634556
	KN150055.1	21	+	32561	63	32475	52961486	3499057	3532579
	KN150547.1	21	-	37420	6	37414	52961486	4025274	4062500
	KN150514.1	21	+	19391	6	19375	52961486	4369310	4388625
	KN150130.1	21	+	9925	33	9803	52961486	6766689	6776440
	KN150598.1	21	+	12499	3	12499	52961486	7433977	7446463
	KN149787.1	21	+	39794	197	39781	52961486	8415977	8455616
	KN149743.1	21	-	21023	6	21014	52961486	15126051	15147422
	KN150502.1	21	-	13027	0	12916	52961486	40209549	40222446
	KN150205.1	22	+	2620	8	2616	38496386	159955	162983
	KN149909.1	22	-	40056	9	40044	38496386	1187325	1233132
	KN149999.1	22	-	14071	0	14060	38496386	4538833	4552880
	KZ115972.1	22	+	18193	9	18188	38496386	24602573	24620719
	KN150043.1	22	+	31984	6	31979	38496386	25508160	25553884
	KN150302.1	22	+	13538	7	13523	38496386	29131478	29144989
	KN150697.1	23	-	12709	57	12661	47756463	38688164	38751933
	KN149828.1	24	+	11414	62	11372	41322085	6086274	6097698
	KN149727.1	24	-	24871	7	24866	41322085	40856039	40881636
	KN150650.1	24	-	3012	2	2979	41322085	41092233	41095210
	KN150037.1	24	+	2866	8	2858	41322085	41195234	41198110
	KN149974.1	25	-	19596	4	19579	41206895	722285	741847
	KN150064.1	25	+	14598	8	14589	41206895	933715	948297
	KN150365.1	25	+	10769	1	10766	41206895	1044937	1055932
	KN150392.1	25	-	12069	4	11968	41206895	2944691	2956636
	KN149871.1	25	+	22553	1	22492	41206895	37171748	37195601
	KN149713.1	3	+	10094	135	10085	63827165	845219	855150
	KN149913.1	3	-	16487	6	16482	63827165	5322458	5339238
	KN149725.1	3	+	69829	7	69826	63827165	5573565	5644069
	KN150616.1	3	-	88699	195	88693	63827165	6256039	6345357
	KN150416.1	3	+	33835	1	33819	63827165	6346671	6381310
	KN149859.1	3	+	53306	134	53299	63827165	12563287	12616534
	KN149732.1	4	+	16041	0	16032	77717383	32455386	32471799
	KN150419.1	4	-	14114	3	14105	77717383	50294705	50308954
	KN150492.2	4	-	30275	7	30275	77717383	68156090	68186444
	KN150469.1	4	+	14614	8	14512	77717383	69157944	69172438
	KZ116064.1	4	+	153879	6	153878	77717383	76957609	77111300
	KN150411.1	5	+	20886	6	13442	73306519	1396042	1546773
	KZ115996.1	5	-	5023	2	5015	73306519	9932769	9937780
	KN150588.1	5	+	14103	5	14035	73306519	45565579	45579567
	KN150467.1	5	-	11202	126	11201	73306519	65758544	65769615
	KN149779.1	6	-	21664	75	21662	60284256	407657	430904
	KN150526.1	6	-	15513	87	15507	60284256	1233200	1248863
	KN150517.1	6	+	16171	37	16170	60284256	2145671	2162806
	KN150216.1	6	-	1020	3	1015	60284256	59898995	59900007
	KN150215.1	6	-	1237	3	1235	60284256	59922947	59924177
	KN149916.1	6	+	4293	2	4289	60284256	60048530	60052878
	KN150481.1	6	-	1008	5	1004	60284256	60052842	60053841
	KN150242.1	6	+	20063	96	18927	60284256	60204907	60223684
	KZ116019.1	7	-	34606	8	34599	80754112	9538150	9573259
	KN149806.1	7	-	15157	6	15102	80754112	17289408	17304645
	KN150270.1	7	-	22285	347	22285	80754112	51988135	52009299
	KN149716.1	7	-	42229	8	42221	80754112	80135138	80178551
	KN148038.2	8	+	17585	7	17582	59685435	2167806	2188719
	KN150558.1	9	-	12115	66	12115	58667777	50465034	50477064
	KZ115956.1	9	+	11017	4	11010	58667777	54393733	54404716
	KN150218.1	9	-	15354	23	15351	58667777	55559252	55574751
	KN150015.1	9	-	33441	109	33436	58667777	58108236	58141901
	KN150180.1	9	-	1872	89	1752	58667777	58429305	58430953
