# Supplementary material for: Long-read sequencing of the zebrafish genome reorganizes genomic architecture
Source: BMC Genomics. 2022 Feb 10;23:116. doi: 10.1186/s12864-022-08349-3 (PMC8832730; doi:10.1186/s12864-022-08349-3)
Supplement: Supplementary file 1 — Additional file 1: Figure S1. Read length distribution and sequenced bases generated by each group across all libraries used in assembly generation. Figure S2. Tukey box and whiskers plot of average depth at the telomeric regions of all chromosomes in the zebrafish genome. Figure S3. Association plot of Chr 4 in ZF1 and GRCz11 assemblies illustrating many small sequence differences between the two builds. Figure S4. BUSCO analysis of GRCz11 reference assembly and ZF1 assembly using vertebrate-specific single-copy orthologs. Table S1. Chromosomal location of GRCz11 unlocalized scaffolds bearing > 99% coverage in GRCz11. Table S2. Deletions mapped to insertions in ZF1 assembly. Table S3. Primers used for RT-qPCR. [file 12864_2022_8349_MOESM1_ESM.zip › Additional File 6.Table S2.xlsx]

## Sheet: Sheet1
	Supplemental_Table_S2. Results of deletions mapped to insertions in ZF1 assembly.
	Deletions	Insertions	Percent matches	Percent Coverage	Alignment length
	chr7.utg000292l_pilon.2022151	chr7.utg000292l_pilon.2022151	100	100	1010
	chr12.utg000300l_pilon.3486513	chr12.utg000300l_pilon.3431531	99.838	99.84	2466
	chr14.utg000174l_pilon.679450	chr14.utg000174l_pilon.1090037	99.636	99.64	2472
	chr11.utg000146l_pilon.1345271	chr13.utg000247l_pilon.2293802	99.569	99.57	1857
	chr21.utg000004l_pilon.2021018	chr14.utg000174l_pilon.30104	99.554	99.55	2241
	chr21.utg000004l_pilon.2021018	chr10.utg000007l_pilon.2293803	99.509	99.51	2241
	chr4.utg000107l_pilon.260518	chr5.utg000499l_pilon.235632	99.478	99.48	1149
	chr21.utg000004l_pilon.2265664	chr6.utg000092l_pilon.6132623	99.474	99.47	5707
	chr5.utg000499l_pilon.274183	chr13.utg000111l_pilon.1568928	99.466	99.47	5431
	chr21.utg000004l_pilon.2021018	chr6.utg000270l_pilon.359792	99.465	99.46	2242
	chr21.utg000004l_pilon.2021018	chr5.utg000098l_pilon.3370750	99.465	99.46	2241
	chr11.utg000238l_pilon.1551220	chr7.utg000095l_pilon.4029762	99.439	99.44	4097
	chr14.utg000201l_pilon.7138023	chr10.utg000007l_pilon.2293803	99.424	99.42	5210
	chr11.utg000262l_pilon.655520	chr6.utg000404l_pilon.800549	99.412	99.41	5269
	chr13.utg000003l_pilon.3557855	chr21.utg000078l_pilon.14256	99.387	99.39	1141
	chr10.utg000079l_pilon.539990	chr24.utg000089l_pilon.5680692	99.386	99.39	4726
	chr7.utg000235l_pilon.3066601	chr13.utg000111l_pilon.1568928	99.381	99.38	4036
	chr17.utg000239l_pilon.5830994	chr24.utg000089l_pilon.5680692	99.351	99.35	2774
	chr23.utg000421l_pilon.7116807	chr24.utg000290l_pilon.949699	99.351	99.35	1079
	chr21.utg000004l_pilon.2021018	chr15.utg000168l_pilon.135284	99.331	99.33	2242
	chr17.utg000239l_pilon.5830994	chr13.utg000247l_pilon.3646352	99.315	99.32	2774
	chr16.utg000172l_pilon.4773707	chr10.utg000007l_pilon.2293803	99.29	99.29	5209
	chr25.utg000109l_pilon.683690	chr14.utg000201l_pilon.3428630	99.289	99.29	6049
	chr5.utg000203l_pilon.375411	chr10.utg000007l_pilon.2293803	99.271	99.27	5210
	chr14.utg000201l_pilon.7138023	chr6.utg000270l_pilon.359792	99.252	99.25	5215
	chr24.utg000149l_pilon.1253460	chr10.utg000007l_pilon.2293803	99.252	99.25	5211
	chr14.utg000201l_pilon.7138023	chr14.utg000174l_pilon.30104	99.233	99.23	5215
	chr10.utg000079l_pilon.539990	chr13.utg000247l_pilon.3646352	99.218	99.22	4734
	chr14.utg000201l_pilon.7138023	chr15.utg000168l_pilon.135284	99.213	99.21	5208
	chr17.utg000239l_pilon.5830994	chr3.utg000021l_pilon.79020	99.206	99.21	2772
	chr9.utg000314l_pilon.4693449	chr1.utg000076l_pilon.2635974	99.198	99.2	2743
	chr14.utg000201l_pilon.7138023	chr5.utg000098l_pilon.3370750	99.194	99.19	5214
	chr14.utg000039l_pilon.371952	chr7.utg000095l_pilon.4029762	99.191	99.19	1730
	chr22.utg000405l_pilon.48072	chr7.utg000095l_pilon.4029762	99.191	99.19	4574
	chr14.utg000039l_pilon.371952	chr6.utg000077l_pilon.1028479	99.188	99.19	1725
	chr14.utg000174l_pilon.644892	chr3.utg000021l_pilon.79020	99.175	99.17	3392
	chr2.utg000028l_pilon.1403893	chr7.utg000095l_pilon.4029762	99.155	99.15	3194
	chr17.utg000239l_pilon.6128657	chr5.utg000332l_pilon.63916	99.152	99.15	6131
	chr14.utg000174l_pilon.644892	chr13.utg000247l_pilon.3646352	99.141	99.14	3375
	chr16.utg000172l_pilon.4773707	chr14.utg000174l_pilon.30104	99.137	99.14	5214
	chr16.utg000172l_pilon.4773707	chr15.utg000168l_pilon.135284	99.136	99.14	5207
	chr17.utg000239l_pilon.5830994	chr14.utg000738l_pilon.119027	99.135	99.13	2774
	chr13.utg000644l_pilon.834751	chr5.utg000499l_pilon.235632	99.133	99.13	1153
	chr10.utg000079l_pilon.539990	chr3.utg000021l_pilon.79020	99.132	99.13	4725
	chr23.utg000422l_pilon.325305	chr7.utg000095l_pilon.4029762	99.124	99.12	1370
	chr16.utg000172l_pilon.4773707	chr6.utg000270l_pilon.359792	99.118	99.12	5215
	chr5.utg000203l_pilon.375411	chr15.utg000168l_pilon.135284	99.117	99.12	5208
	chr18.utg000171l_pilon.387546	chr14.utg000278l_pilon.3032725	99.112	99.11	4731
	chr24.utg000149l_pilon.1253460	chr6.utg000270l_pilon.359792	99.099	99.1	5215
	chr2.utg000028l_pilon.1403893	chr6.utg000077l_pilon.1028479	99.091	99.09	3192
	chr3.utg000148l_pilon.104618	chr5.utg000332l_pilon.63916	99.087	99.09	6132
	chr7.utg000246l_pilon.6536293	chr6.utg000404l_pilon.819245	99.087	99.09	6132
	chr5.utg000203l_pilon.375411	chr6.utg000270l_pilon.359792	99.08	99.08	5220
	chr16.utg000172l_pilon.4773707	chr5.utg000098l_pilon.3370750	99.079	99.08	5213
	chr24.utg000149l_pilon.1253460	chr15.utg000168l_pilon.135284	99.078	99.08	5208
	chr9.utg000250l_pilon.2032429	chr5.utg000332l_pilon.63916	99.071	99.07	6133
	chr5.utg000203l_pilon.375411	chr14.utg000174l_pilon.30104	99.061	99.06	5216
	chr24.utg000149l_pilon.1253460	chr14.utg000174l_pilon.30104	99.06	99.06	5213
	chr16.utg000004l_pilon.1354133	chr5.utg000332l_pilon.63916	99.054	99.05	6133
	chr24.utg000029l_pilon.459480	chr7.utg000095l_pilon.4029762	99.037	99.04	1246
	chr18.utg000171l_pilon.1108991	chr7.utg000095l_pilon.4029762	99.033	99.03	3930
	chr17.utg000239l_pilon.5830994	chr4.utg000017l_pilon.744089	99.027	99.03	2775
	chr7.utg000246l_pilon.256455	chr6.utg000077l_pilon.1028479	99.026	99.03	3594
	chr5.utg000203l_pilon.375411	chr5.utg000098l_pilon.3370750	99.022	99.02	5214
	chr17.utg000239l_pilon.6128657	chr6.utg000404l_pilon.819245	99.021	99.02	6130
	chr14.utg000039l_pilon.371952	chr23.utg000422l_pilon.2105368	99.017	99.02	1729
	chr8.utg000191l_pilon.1274419	chr5.utg000332l_pilon.63916	99.006	99.01	6135
	chr13.utg000111l_pilon.1162158	chr5.utg000332l_pilon.63916	99.005	99.01	6131
	chr3.utg000148l_pilon.104618	chr6.utg000404l_pilon.819245	98.989	98.99	6134
	chr24.utg000149l_pilon.1253460	chr5.utg000098l_pilon.3370750	98.985	98.98	5220
	chr7.utg000246l_pilon.256455	chr7.utg000095l_pilon.4029762	98.984	98.98	3741
	chr4.utg000122l_pilon.1528615	chr23.utg000068l_pilon.1005092	98.982	98.98	1081
	chr18.utg000171l_pilon.1108991	chr6.utg000077l_pilon.1028479	98.975	98.97	3608
	chr6.utg000092l_pilon.11371978	chr5.utg000098l_pilon.4830894	98.973	98.97	5549
	chr9.utg000250l_pilon.2032429	chr6.utg000404l_pilon.819245	98.973	98.97	6132
	chr16.utg000004l_pilon.1354133	chr6.utg000404l_pilon.819245	98.956	98.96	6132
	chr5.utg000499l_pilon.3103189	chr5.utg000075l_pilon.98132	98.952	98.95	2482
	chr13.utg000111l_pilon.1162158	chr6.utg000404l_pilon.819245	98.94	98.94	6131
	chr13.utg000273l_pilon.1926076	chr7.utg000095l_pilon.4029762	98.93	98.93	3644
	chr6.utg000092l_pilon.11371978	chr7.utg000235l_pilon.2259245	98.925	98.93	6047
	chr16.utg000004l_pilon.1354133	chr13.utg000273l_pilon.1849426	98.924	98.92	6132
	chr13.utg000273l_pilon.1926076	chr6.utg000077l_pilon.1028479	98.923	98.92	3622
	chr10.utg000007l_pilon.2081448	chr3.utg000093l_pilon.4214253	98.91	98.91	6056
	chr6.utg000092l_pilon.11371978	chr5.utg000499l_pilon.3044196	98.909	98.91	6051
	chr12.utg000200l_pilon.546445	chr5.utg000332l_pilon.63916	98.908	98.91	6133
	chr16.utg000004l_pilon.1436285	chr5.utg000332l_pilon.63916	98.908	98.91	6137
	chr6.utg000092l_pilon.11371978	chr25.utg000283l_pilon.7489194	98.908	98.91	6044
	chr8.utg000191l_pilon.1274419	chr6.utg000404l_pilon.819245	98.907	98.91	6130
	chr23.utg000422l_pilon.325305	chr6.utg000077l_pilon.1028479	98.902	98.9	1366
	chr10.utg000007l_pilon.2081448	chr14.utg000738l_pilon.8848	98.893	98.89	6051
	chr23.utg000208l_pilon.740313	chr5.utg000332l_pilon.63916	98.891	98.89	6134
	chr14.utg000201l_pilon.7138023	chr16.utg000514l_pilon.1410791	98.887	98.89	5209
	chr5.utg000098l_pilon.6236043	chr20.utg000034l_pilon.2514861	98.886	98.89	6824
	chr14.utg000174l_pilon.644892	chr4.utg000017l_pilon.744089	98.88	98.88	3394
	chr24.utg000029l_pilon.459480	chr13.utg000145l_pilon.1583589	98.879	98.88	1249
	chr8.utg000070l_pilon.3622965	chr15.utg000183l_pilon.1443135	98.879	98.88	1605
	chr4.utg000107l_pilon.248100	chr1.utg000076l_pilon.2635974	98.871	98.87	2745
	chr4.utg000107l_pilon.260518	chr13.utg000003l_pilon.3544273	98.865	98.86	1145
	chr16.utg000004l_pilon.1354133	chr10.utg000398l_pilon.1263514	98.859	98.86	6135
	chr3.utg000148l_pilon.104618	chr13.utg000273l_pilon.1849426	98.859	98.86	6133
	chr7.utg000246l_pilon.6536293	chr25.utg000109l_pilon.1051059	98.859	98.86	6134
	chr16.utg000004l_pilon.1436285	chr6.utg000404l_pilon.819245	98.858	98.86	6130
	chr17.utg000239l_pilon.6128657	chr13.utg000273l_pilon.1849426	98.858	98.86	6130
	chr23.utg000208l_pilon.740313	chr6.utg000404l_pilon.819245	98.858	98.86	6127
	chr13.utg000258l_pilon.3129895	chr5.utg000332l_pilon.63916	98.843	98.84	6134
	chr25.utg000157l_pilon.920835	chr5.utg000332l_pilon.63916	98.843	98.84	6135
	chr6.utg000092l_pilon.11371978	chr14.utg000174l_pilon.117430	98.843	98.84	6048
	chr9.utg000250l_pilon.2032429	chr13.utg000273l_pilon.1849426	98.842	98.84	6132
	chr7.utg000246l_pilon.6536293	chr16.utg000385l_pilon.1995097	98.841	98.84	6127
	chr21.utg000004l_pilon.2021018	chr16.utg000514l_pilon.1410791	98.839	98.84	2240
	chr23.utg000422l_pilon.325305	chr3.utg000167l_pilon.2397039	98.833	98.83	1371
	chr25.utg000109l_pilon.683690	chr5.utg000098l_pilon.4830894	98.83	98.83	5555
	chr5.utg000203l_pilon.375411	chr16.utg000514l_pilon.1410791	98.829	98.83	5208
	chr25.utg000157l_pilon.920835	chr6.utg000404l_pilon.819245	98.826	98.83	6131
	chr3.utg000148l_pilon.104618	chr10.utg000398l_pilon.1263514	98.826	98.83	6133
	chr10.utg000079l_pilon.539990	chr13.utg000247l_pilon.2293802	98.82	98.82	4747
	chr13.utg000247l_pilon.1664657	chr6.utg000404l_pilon.633553	98.815	98.82	6584
	chr14.utg000738l_pilon.50546	chr15.utg000436l_pilon.1080498	98.812	98.81	6059
	chr14.utg000738l_pilon.50546	chr8.utg000191l_pilon.935353	98.811	98.81	6056
	chr13.utg000258l_pilon.3129895	chr6.utg000404l_pilon.819245	98.81	98.81	6133
	chr24.utg000149l_pilon.1253460	chr16.utg000514l_pilon.1410791	98.81	98.81	5208
	chr8.utg000191l_pilon.1274419	chr13.utg000273l_pilon.1849426	98.809	98.81	6130
	chr3.utg000148l_pilon.104618	chr23.utg000068l_pilon.996342	98.794	98.79	6135
	chr6.utg000092l_pilon.11371978	chr14.utg000201l_pilon.3428630	98.794	98.79	6051
	chr17.utg000239l_pilon.6128657	chr7.utg000246l_pilon.2898327	98.793	98.79	6131
	chr17.utg000239l_pilon.6128657	chr10.utg000398l_pilon.1263514	98.793	98.79	6133
	chr8.utg000450l_pilon.406438	chr1.utg000806l_pilon.656075	98.792	98.79	3394
	chr14.utg000174l_pilon.644892	chr24.utg000089l_pilon.5680692	98.791	98.79	3392
	chr14.utg000174l_pilon.1322555	chr6.utg000092l_pilon.1278853	98.79	98.79	1157
	chr3.utg000179l_pilon.1833346	chr7.utg000095l_pilon.4029762	98.781	98.78	3939
	chr10.utg000007l_pilon.2081448	chr15.utg000419l_pilon.368083	98.778	98.78	6055
	chr10.utg000007l_pilon.2081448	chr8.utg000191l_pilon.935353	98.778	98.78	6056
	chr17.utg000239l_pilon.6128657	chr23.utg000068l_pilon.996342	98.778	98.78	6135
	chr9.utg000250l_pilon.2032429	chr10.utg000398l_pilon.1263514	98.778	98.78	6135
	chr12.utg000200l_pilon.546445	chr6.utg000404l_pilon.819245	98.777	98.78	6134
	chr13.utg000111l_pilon.1162158	chr13.utg000273l_pilon.1849426	98.777	98.78	6134
	chr17.utg000239l_pilon.6128657	chr25.utg000109l_pilon.1051059	98.777	98.78	6132
	chr25.utg000109l_pilon.683690	chr7.utg000235l_pilon.2259245	98.777	98.78	6051
	chr3.utg000148l_pilon.104618	chr2.utg000284l_pilon.203804	98.777	98.78	6134
	chr8.utg000191l_pilon.1274419	chr10.utg000398l_pilon.1263514	98.777	98.78	6132
	chr14.utg000039l_pilon.1050849	chr6.utg000077l_pilon.2095391	98.776	98.78	1144
	chr3.utg000148l_pilon.104618	chr16.utg000004l_pilon.1452310	98.762	98.76	6137
	chr4.utg000107l_pilon.439466	chr3.utg000093l_pilon.4214253	98.762	98.76	6057
	chr9.utg000250l_pilon.2032429	chr23.utg000068l_pilon.996342	98.762	98.76	6137
	chr13.utg000258l_pilon.3129895	chr16.utg000004l_pilon.1452310	98.761	98.76	6135
	chr17.utg000239l_pilon.6128657	chr16.utg000004l_pilon.1452310	98.761	98.76	6134
	chr24.utg000102l_pilon.284263	chr5.utg000499l_pilon.3044196	98.761	98.76	6053
	chr3.utg000148l_pilon.104618	chr7.utg000246l_pilon.2898327	98.761	98.76	6132
	chr4.utg000107l_pilon.439466	chr14.utg000738l_pilon.8848	98.761	98.76	6052
	chr14.utg000201l_pilon.4280371	chr7.utg000691l_pilon.752986	98.758	98.76	2656
	chr16.utg000172l_pilon.4773707	chr16.utg000514l_pilon.1410791	98.752	98.75	5209
	chr16.utg000004l_pilon.1354133	chr23.utg000068l_pilon.996342	98.745	98.75	6137
	chr7.utg000246l_pilon.6536293	chr5.utg000332l_pilon.63916	98.745	98.74	6134
	chr9.utg000250l_pilon.2032429	chr16.utg000004l_pilon.1452310	98.745	98.75	6136
	chr13.utg000111l_pilon.1162158	chr10.utg000398l_pilon.1263514	98.744	98.74	6132
	chr23.utg000068l_pilon.2074315	chr8.utg000191l_pilon.935353	98.744	98.74	6053
	chr3.utg000148l_pilon.104618	chr25.utg000109l_pilon.1051059	98.744	98.74	6133
	chr9.utg000250l_pilon.2032429	chr7.utg000246l_pilon.2898327	98.744	98.74	6133
	chr17.utg000239l_pilon.6128657	chr16.utg000385l_pilon.1995097	98.743	98.74	6125
	chr24.utg000102l_pilon.284263	chr5.utg000098l_pilon.4830894	98.739	98.74	5552
	chr16.utg000004l_pilon.1354133	chr16.utg000004l_pilon.1452310	98.729	98.73	6136
	chr17.utg000239l_pilon.6128657	chr14.utg000174l_pilon.882893	98.729	98.73	6137
	chr16.utg000004l_pilon.1354133	chr7.utg000246l_pilon.2898327	98.728	98.73	6133
	chr17.utg000239l_pilon.6128657	chr2.utg000284l_pilon.203804	98.728	98.73	6132
	chr9.utg000250l_pilon.2032429	chr25.utg000109l_pilon.1051059	98.728	98.73	6134
	chr9.utg000250l_pilon.2032429	chr2.utg000284l_pilon.203804	98.728	98.73	6133
	chr24.utg000102l_pilon.284263	chr7.utg000235l_pilon.2259245	98.727	98.73	6050
	chr25.utg000109l_pilon.683690	chr25.utg000283l_pilon.7489194	98.727	98.73	6050
	chr3.utg000148l_pilon.104618	chr16.utg000385l_pilon.1995097	98.727	98.73	6126
	chr6.utg000092l_pilon.11371978	chr16.utg000172l_pilon.4792634	98.727	98.73	6051
	chr10.utg000079l_pilon.407817	chr6.utg000404l_pilon.819245	98.719	98.72	5699
	chr16.utg000004l_pilon.1354133	chr25.utg000109l_pilon.1051059	98.712	98.71	6134
	chr16.utg000004l_pilon.1354133	chr2.utg000284l_pilon.203804	98.712	98.71	6133
	chr13.utg000003l_pilon.1544039	chr8.utg000191l_pilon.935353	98.711	98.71	6052
	chr9.utg000250l_pilon.2032429	chr16.utg000385l_pilon.1995097	98.711	98.71	6127
	chr24.utg000102l_pilon.284263	chr25.utg000283l_pilon.7489194	98.71	98.71	6047
	chr3.utg000179l_pilon.1833346	chr6.utg000077l_pilon.1028479	98.7	98.7	3615
	chr4.utg000107l_pilon.439466	chr8.utg000191l_pilon.935353	98.696	98.7	6056
	chr8.utg000191l_pilon.1274419	chr23.utg000068l_pilon.996342	98.696	98.7	6134
	chr16.utg000004l_pilon.1436285	chr13.utg000273l_pilon.1849426	98.695	98.69	6130
	chr4.utg000107l_pilon.439466	chr15.utg000419l_pilon.368083	98.695	98.7	6055
	chr8.utg000191l_pilon.1274419	chr2.utg000284l_pilon.203804	98.695	98.7	6131
	chr16.utg000004l_pilon.1354133	chr16.utg000385l_pilon.1995097	98.694	98.69	6127
	chr21.utg000004l_pilon.2513563	chr19.utg000055l_pilon.5404232	98.684	98.68	1064
	chr6.utg000217l_pilon.160762	chr11.utg000146l_pilon.1224374	98.684	98.68	3496
	chr13.utg000111l_pilon.1162158	chr16.utg000004l_pilon.1452310	98.68	98.68	6136
	chr13.utg000258l_pilon.3129895	chr23.utg000068l_pilon.996342	98.68	98.68	6136
	chr8.utg000191l_pilon.1274419	chr7.utg000246l_pilon.2898327	98.68	98.68	6135
	chr12.utg000200l_pilon.546445	chr13.utg000273l_pilon.1849426	98.679	98.68	6134
	chr13.utg000111l_pilon.1162158	chr7.utg000246l_pilon.2898327	98.679	98.68	6131
	chr8.utg000191l_pilon.1274419	chr16.utg000004l_pilon.1452310	98.679	98.68	6134
	chr3.utg000148l_pilon.104618	chr14.utg000174l_pilon.882893	98.664	98.66	6137
	chr13.utg000111l_pilon.1162158	chr25.utg000109l_pilon.1051059	98.663	98.66	6132
	chr13.utg000111l_pilon.1162158	chr23.utg000068l_pilon.996342	98.663	98.66	6135
	chr4.utg000122l_pilon.4606007	chr8.utg000016l_pilon.4739393	98.663	98.66	3740
	chr8.utg000191l_pilon.1274419	chr25.utg000109l_pilon.1051059	98.663	98.66	6132
	chr23.utg000208l_pilon.740313	chr13.utg000273l_pilon.1849426	98.662	98.66	6127
	chr8.utg000191l_pilon.1274419	chr16.utg000385l_pilon.1995097	98.662	98.66	6129
	chr25.utg000109l_pilon.683690	chr14.utg000174l_pilon.117430	98.661	98.66	6050
	chr12.utg000200l_pilon.546445	chr16.utg000004l_pilon.1452310	98.648	98.65	6140
	chr16.utg000004l_pilon.1436285	chr7.utg000246l_pilon.2898327	98.648	98.65	6138
	chr9.utg000250l_pilon.2032429	chr14.utg000174l_pilon.882893	98.648	98.65	6139
	chr12.utg000200l_pilon.546445	chr10.utg000398l_pilon.1263514	98.647	98.65	6134
	chr16.utg000004l_pilon.1436285	chr23.utg000068l_pilon.996342	98.647	98.65	6134
	chr16.utg000004l_pilon.1436285	chr16.utg000004l_pilon.1452310	98.647	98.65	6134
	chr23.utg000208l_pilon.740313	chr23.utg000068l_pilon.996342	98.646	98.65	6131
	chr13.utg000111l_pilon.1162158	chr16.utg000385l_pilon.1995097	98.645	98.64	6125
	chr24.utg000102l_pilon.284263	chr14.utg000174l_pilon.117430	98.645	98.64	6051
	chr3.utg000148l_pilon.104618	chr12.utg000303l_pilon.154600	98.645	98.64	6125
	chr24.utg000029l_pilon.459480	chr3.utg000167l_pilon.2397039	98.636	98.64	1246
	chr4.utg000122l_pilon.4606007	chr10.utg000121l_pilon.3529342	98.635	98.64	3737
	chr16.utg000004l_pilon.1354133	chr14.utg000174l_pilon.882893	98.632	98.63	6139
	chr9.utg000250l_pilon.2032429	chr17.utg000729l_pilon.98350	98.632	98.63	5555
	chr12.utg000200l_pilon.546445	chr23.utg000068l_pilon.996342	98.631	98.63	6134
	chr13.utg000111l_pilon.1162158	chr2.utg000284l_pilon.203804	98.631	98.63	6135
	chr16.utg000385l_pilon.2116312	chr5.utg000098l_pilon.4830894	98.631	98.63	5553
	chr23.utg000208l_pilon.740313	chr7.utg000246l_pilon.2898327	98.631	98.63	6135
	chr10.utg000007l_pilon.2081448	chr15.utg000436l_pilon.1080498	98.63	98.63	6057
	chr23.utg000208l_pilon.740313	chr16.utg000004l_pilon.1452310	98.63	98.63	6131
	chr23.utg000208l_pilon.740313	chr10.utg000398l_pilon.1263514	98.629	98.63	6129
	chr9.utg000250l_pilon.2032429	chr12.utg000303l_pilon.154600	98.629	98.63	6126
	chr16.utg000385l_pilon.2116312	chr10.utg000121l_pilon.3976953	98.628	98.63	6050
	chr16.utg000385l_pilon.2116312	chr1.utg000076l_pilon.1670091	98.627	98.63	6043
	chr23.utg000422l_pilon.325305	chr23.utg000422l_pilon.2105368	98.618	98.62	1375
	chr13.utg000258l_pilon.3129895	chr13.utg000273l_pilon.1849426	98.614	98.61	6133
	chr16.utg000004l_pilon.1436285	chr25.utg000109l_pilon.1051059	98.614	98.61	6132
	chr16.utg000004l_pilon.1436285	chr16.utg000385l_pilon.1995097	98.614	98.61	6131
	chr16.utg000004l_pilon.1354133	chr17.utg000729l_pilon.98350	98.614	98.61	5555
	chr25.utg000157l_pilon.920835	chr13.utg000273l_pilon.1849426	98.614	98.61	6132
	chr3.utg000148l_pilon.104618	chr17.utg000729l_pilon.98350	98.614	98.61	5555
	chr23.utg000208l_pilon.740313	chr25.utg000109l_pilon.1051059	98.613	98.61	6129
	chr13.utg000273l_pilon.3395988	chr8.utg000191l_pilon.935353	98.612	98.61	6054
	chr16.utg000004l_pilon.1354133	chr12.utg000303l_pilon.154600	98.612	98.61	6126
	chr16.utg000371l_pilon.1783474	chr5.utg000499l_pilon.3044196	98.612	98.61	6051
	chr4.utg000461l_pilon.1027286	chr5.utg000499l_pilon.1221121	98.604	98.6	1146
	chr10.utg000007l_pilon.2081448	chr6.utg000077l_pilon.2487759	98.599	98.6	5781
	chr14.utg000738l_pilon.50546	chr6.utg000077l_pilon.2487759	98.599	98.6	5780
	chr16.utg000004l_pilon.1436285	chr10.utg000398l_pilon.1263514	98.598	98.6	6132
	chr25.utg000157l_pilon.920835	chr23.utg000068l_pilon.996342	98.598	98.6	6136
	chr14.utg000738l_pilon.50546	chr15.utg000419l_pilon.368083	98.597	98.6	6058
	chr16.utg000004l_pilon.1436285	chr2.utg000284l_pilon.203804	98.597	98.6	6130
	chr23.utg000208l_pilon.740313	chr16.utg000385l_pilon.1995097	98.597	98.6	6128
	chr17.utg000239l_pilon.6128657	chr12.utg000303l_pilon.154600	98.596	98.6	6125
	chr17.utg000239l_pilon.6128657	chr17.utg000729l_pilon.98350	98.596	98.6	5554
	chr13.utg000111l_pilon.1162158	chr12.utg000303l_pilon.154600	98.595	98.6	6123
	chr12.utg000200l_pilon.546445	chr2.utg000284l_pilon.203804	98.582	98.58	6135
	chr13.utg000111l_pilon.1162158	chr14.utg000174l_pilon.882893	98.582	98.58	6136
	chr13.utg000258l_pilon.3129895	chr7.utg000246l_pilon.2898327	98.582	98.58	6134
	chr13.utg000258l_pilon.3129895	chr10.utg000398l_pilon.1263514	98.582	98.58	6134
	chr25.utg000157l_pilon.920835	chr7.utg000246l_pilon.2898327	98.582	98.58	6137
	chr25.utg000157l_pilon.920835	chr16.utg000004l_pilon.1452310	98.582	98.58	6136
	chr8.utg000191l_pilon.1274419	chr14.utg000174l_pilon.882893	98.582	98.58	6136
	chr14.utg000738l_pilon.50546	chr10.utg000121l_pilon.3976953	98.58	98.58	6058
	chr23.utg000208l_pilon.740313	chr2.utg000284l_pilon.203804	98.58	98.58	6128
	chr13.utg000258l_pilon.3895059	chr7.utg000142l_pilon.3262700	98.57	98.57	5453
	chr13.utg000258l_pilon.3129895	chr25.utg000109l_pilon.1051059	98.566	98.57	6136
	chr12.utg000200l_pilon.546445	chr7.utg000246l_pilon.2898327	98.565	98.57	6133
	chr25.utg000157l_pilon.920835	chr25.utg000109l_pilon.1051059	98.565	98.57	6134
	chr8.utg000191l_pilon.1274419	chr12.utg000303l_pilon.154600	98.564	98.56	6128
	chr24.utg000102l_pilon.284263	chr16.utg000172l_pilon.4792634	98.563	98.56	6054
	chr16.utg000371l_pilon.1783474	chr7.utg000235l_pilon.2259245	98.562	98.56	6052
	chr8.utg000191l_pilon.1274419	chr17.utg000729l_pilon.98350	98.56	98.56	5555
	chr24.utg000029l_pilon.459480	chr6.utg000077l_pilon.1028479	98.554	98.55	1245
	chr3.utg000021l_pilon.418073	chr3.utg000021l_pilon.33238	98.55	98.55	2482
	chr12.utg000200l_pilon.546445	chr25.utg000109l_pilon.1051059	98.549	98.55	6134
	chr25.utg000157l_pilon.920835	chr10.utg000398l_pilon.1263514	98.549	98.55	6132
	chr13.utg000258l_pilon.3129895	chr16.utg000385l_pilon.1995097	98.548	98.55	6128
	chr25.utg000157l_pilon.920835	chr16.utg000385l_pilon.1995097	98.548	98.55	6129
	chr4.utg000107l_pilon.439466	chr15.utg000436l_pilon.1080498	98.547	98.55	6057
	chr4.utg000107l_pilon.439466	chr6.utg000077l_pilon.2487759	98.547	98.55	5780
	chr13.utg000273l_pilon.3395988	chr15.utg000419l_pilon.368083	98.546	98.55	6053
	chr10.utg000079l_pilon.407817	chr5.utg000332l_pilon.63916	98.545	98.55	5706
	chr24.utg000124l_pilon.561330	chr13.utg000273l_pilon.2841117	98.544	98.54	1442
	chr6.utg000077l_pilon.980094	chr11.utg000146l_pilon.1224374	98.541	98.54	3495
	chr6.utg000077l_pilon.2851262	chr6.utg000404l_pilon.819245	98.538	98.54	5744
	chr16.utg000385l_pilon.2116312	chr8.utg000191l_pilon.935353	98.53	98.53	6053
	chr24.utg000102l_pilon.284263	chr14.utg000201l_pilon.3428630	98.53	98.53	6054
	chr25.utg000109l_pilon.683690	chr5.utg000499l_pilon.3044196	98.53	98.53	6054
	chr5.utg000203l_pilon.395366	chr10.utg000121l_pilon.3529342	98.53	98.53	3741
	chr16.utg000371l_pilon.1783474	chr25.utg000283l_pilon.7489194	98.529	98.53	6049
	chr6.utg000092l_pilon.11371978	chr10.utg000121l_pilon.3976953	98.529	98.53	6051
	chr16.utg000270l_pilon.1760739	chr1.utg000076l_pilon.1670091	98.527	98.53	6041
	chr13.utg000111l_pilon.1162158	chr17.utg000729l_pilon.98350	98.524	98.52	5554
	chr16.utg000004l_pilon.1436285	chr17.utg000729l_pilon.98350	98.524	98.52	5556
	chr13.utg000644l_pilon.834751	chr13.utg000003l_pilon.3544273	98.518	98.52	1147
	chr12.utg000200l_pilon.546445	chr16.utg000385l_pilon.1995097	98.515	98.51	6127
	chr14.utg000738l_pilon.50546	chr14.utg000738l_pilon.8848	98.515	98.52	6061
	chr14.utg000174l_pilon.1142210	chr5.utg000075l_pilon.98132	98.512	98.51	2487
	chr16.utg000385l_pilon.2116312	chr7.utg000235l_pilon.2259245	98.512	98.51	6050
	chr25.utg000109l_pilon.683690	chr1.utg000076l_pilon.1670091	98.512	98.51	6048
	chr10.utg000079l_pilon.407817	chr16.utg000385l_pilon.1995097	98.508	98.51	5696
	chr23.utg000208l_pilon.740313	chr17.utg000729l_pilon.98350	98.505	98.51	5553
	chr13.utg000258l_pilon.3129895	chr2.utg000284l_pilon.203804	98.5	98.5	6134
	chr25.utg000157l_pilon.920835	chr2.utg000284l_pilon.203804	98.5	98.5	6133
	chr23.utg000068l_pilon.2074315	chr15.utg000436l_pilon.1080498	98.498	98.5	6060
	chr23.utg000340l_pilon.2043576	chr8.utg000191l_pilon.935353	98.498	98.5	6058
	chr23.utg000068l_pilon.2074315	chr15.utg000419l_pilon.368083	98.497	98.5	6055
	chr25.utg000109l_pilon.683690	chr10.utg000121l_pilon.3976953	98.497	98.5	6054
	chr6.utg000092l_pilon.11371978	chr1.utg000076l_pilon.1670091	98.495	98.49	6046
	chr14.utg000201l_pilon.4280371	chr24.utg000102l_pilon.586380	98.494	98.49	2656
	chr23.utg000068l_pilon.2074315	chr6.utg000077l_pilon.2487759	98.494	98.49	5778
	chr10.utg000079l_pilon.407817	chr25.utg000109l_pilon.1051059	98.492	98.49	5703
	chr7.utg000246l_pilon.6536293	chr7.utg000246l_pilon.2898327	98.484	98.48	6134
	chr13.utg000003l_pilon.1544039	chr15.utg000419l_pilon.368083	98.48	98.48	6054
	chr16.utg000371l_pilon.1783474	chr14.utg000174l_pilon.117430	98.48	98.48	6051
	chr23.utg000164l_pilon.640643	chr10.utg000121l_pilon.3976953	98.48	98.48	6052
	chr16.utg000385l_pilon.2116312	chr25.utg000283l_pilon.7489194	98.479	98.48	6049
	chr6.utg000092l_pilon.11371978	chr13.utg000247l_pilon.2698682	98.479	98.48	6047
	chr13.utg000247l_pilon.2656081	chr10.utg000007l_pilon.2306319	98.478	98.48	1445
	chr4.utg000122l_pilon.4606007	chr14.utg000039l_pilon.580679	98.473	98.47	3734
	chr7.utg000246l_pilon.6536293	chr23.utg000068l_pilon.996342	98.469	98.47	6138
	chr16.utg000004l_pilon.1436285	chr14.utg000174l_pilon.882893	98.468	98.47	6136
	chr7.utg000246l_pilon.6536293	chr16.utg000004l_pilon.1452310	98.468	98.47	6137
	chr23.utg000208l_pilon.740313	chr14.utg000174l_pilon.882893	98.467	98.47	6133
	chr7.utg000246l_pilon.6536293	chr13.utg000273l_pilon.1849426	98.467	98.47	6133
	chr13.utg000003l_pilon.1544039	chr15.utg000436l_pilon.1080498	98.464	98.46	6056
	chr14.utg000738l_pilon.50546	chr1.utg000076l_pilon.1670091	98.464	98.46	6054
	chr16.utg000385l_pilon.2116312	chr15.utg000419l_pilon.368083	98.464	98.46	6053
	chr16.utg000385l_pilon.2116312	chr14.utg000174l_pilon.117430	98.462	98.46	6046
	chr13.utg000003l_pilon.1544039	chr6.utg000077l_pilon.2487759	98.46	98.46	5778
	chr12.utg000200l_pilon.546445	chr14.utg000174l_pilon.882893	98.452	98.45	6138
	chr16.utg000004l_pilon.1436285	chr12.utg000303l_pilon.154600	98.45	98.45	6131
	chr23.utg000208l_pilon.740313	chr12.utg000303l_pilon.154600	98.45	98.45	6128
	chr10.utg000007l_pilon.2081448	chr6.utg000077l_pilon.2447023	98.449	98.45	6060
	chr12.utg000200l_pilon.546445	chr12.utg000303l_pilon.154600	98.449	98.45	6126
	chr23.utg000340l_pilon.2043576	chr15.utg000419l_pilon.368083	98.449	98.45	6059
	chr16.utg000385l_pilon.2116312	chr14.utg000201l_pilon.3428630	98.447	98.45	6053
	chr17.utg000239l_pilon.6128657	chr12.utg000303l_pilon.142487	98.435	98.44	6135
	chr25.utg000157l_pilon.920835	chr14.utg000174l_pilon.882893	98.435	98.44	6135
	chr7.utg000246l_pilon.6536293	chr17.utg000729l_pilon.98350	98.434	98.43	5555
	chr10.utg000007l_pilon.2081448	chr10.utg000121l_pilon.3976953	98.432	98.43	6057
	chr14.utg000738l_pilon.50546	chr3.utg000093l_pilon.4214253	98.432	98.43	6058
	chr6.utg000077l_pilon.2851262	chr5.utg000332l_pilon.63916	98.431	98.43	5736
	chr13.utg000258l_pilon.3129895	chr14.utg000174l_pilon.882893	98.42	98.42	6139
	chr14.utg000738l_pilon.50546	chr5.utg000098l_pilon.4830894	98.418	98.42	5564
	chr12.utg000200l_pilon.546445	chr17.utg000729l_pilon.98350	98.417	98.42	5558
	chr11.utg000146l_pilon.1345271	chr20.utg000232l_pilon.895299	98.416	98.42	1768
	chr13.utg000258l_pilon.3129895	chr17.utg000729l_pilon.98350	98.416	98.42	5556
	chr16.utg000385l_pilon.2116312	chr15.utg000436l_pilon.1080498	98.415	98.41	6055
	chr6.utg000092l_pilon.11371978	chr8.utg000191l_pilon.935353	98.415	98.42	6057
	chr16.utg000270l_pilon.1760739	chr10.utg000121l_pilon.3976953	98.412	98.41	6046
	chr23.utg000422l_pilon.325305	chr13.utg000145l_pilon.1583589	98.412	98.41	1385
	chr7.utg000246l_pilon.6536293	chr10.utg000398l_pilon.1263514	98.403	98.4	6136
	chr13.utg000258l_pilon.3129895	chr12.utg000303l_pilon.154600	98.401	98.4	6127
	chr25.utg000157l_pilon.920835	chr12.utg000303l_pilon.154600	98.401	98.4	6128
	chr16.utg000371l_pilon.1783474	chr16.utg000172l_pilon.4792634	98.398	98.4	6056
	chr25.utg000157l_pilon.920835	chr17.utg000729l_pilon.98350	98.398	98.4	5555
	chr4.utg000122l_pilon.4606007	chr10.utg000079l_pilon.2334866	98.394	98.39	3737
	chr1.utg000073l_pilon.1211698	chr11.utg000544l_pilon.5035104	98.389	98.39	1055
	chr14.utg000174l_pilon.644892	chr13.utg000247l_pilon.2293802	98.389	98.39	3413
	chr24.utg000029l_pilon.3875675	chr16.utg000004l_pilon.1405519	98.389	98.39	1055
	chr11.utg000262l_pilon.625466	chr6.utg000404l_pilon.819245	98.385	98.38	6130
	chr13.utg000273l_pilon.3395988	chr14.utg000738l_pilon.8848	98.383	98.38	6059
	chr16.utg000385l_pilon.2116312	chr14.utg000738l_pilon.8848	98.381	98.38	6054
	chr6.utg000077l_pilon.2851262	chr16.utg000385l_pilon.1995097	98.377	98.38	5729
	chr25.utg000109l_pilon.655879	chr20.utg000428l_pilon.1560598	98.372	98.37	1044
	chr5.utg000203l_pilon.395366	chr8.utg000016l_pilon.4739393	98.372	98.37	3747
	chr3.utg000148l_pilon.104618	chr12.utg000303l_pilon.142487	98.37	98.37	6135
	chr16.utg000371l_pilon.1783474	chr14.utg000201l_pilon.3428630	98.366	98.37	6057
	chr4.utg000107l_pilon.439466	chr10.utg000121l_pilon.3976953	98.366	98.37	6057
	chr24.utg000102l_pilon.284263	chr10.utg000121l_pilon.3976953	98.365	98.36	6054
	chr10.utg000007l_pilon.2081448	chr5.utg000098l_pilon.4830894	98.364	98.36	5563
	chr9.utg000250l_pilon.2032429	chr12.utg000303l_pilon.142487	98.354	98.35	6137
	chr7.utg000246l_pilon.6536293	chr2.utg000284l_pilon.203804	98.353	98.35	6134
	chr10.utg000079l_pilon.407817	chr24.utg000290l_pilon.1840344	98.35	98.35	5759
	chr14.utg000738l_pilon.50546	chr7.utg000235l_pilon.2259245	98.35	98.35	6061
	chr25.utg000109l_pilon.683690	chr8.utg000191l_pilon.935353	98.35	98.35	6059
	chr13.utg000003l_pilon.1544039	chr14.utg000738l_pilon.8848	98.348	98.35	6055
	chr4.utg000107l_pilon.439466	chr5.utg000098l_pilon.4830894	98.346	98.35	5562
	chr5.utg000203l_pilon.395366	chr14.utg000039l_pilon.580679	98.342	98.34	3739
	chr13.utg000273l_pilon.3395988	chr6.utg000077l_pilon.2487759	98.339	98.34	5778
	chr3.utg000148l_pilon.104618	chr16.utg000385l_pilon.2041631	98.339	98.34	6141
	chr7.utg000246l_pilon.6536293	chr14.utg000174l_pilon.882893	98.339	98.34	6140
	chr16.utg000004l_pilon.1354133	chr12.utg000303l_pilon.142487	98.338	98.34	6137
	chr13.utg000273l_pilon.3395988	chr15.utg000436l_pilon.1080498	98.334	98.33	6062
	chr4.utg000107l_pilon.439466	chr6.utg000077l_pilon.2447023	98.334	98.33	6061
	chr10.utg000079l_pilon.407817	chr13.utg000273l_pilon.1849426	98.333	98.33	5699
	chr14.utg000738l_pilon.50546	chr14.utg000174l_pilon.117430	98.333	98.33	6057
	chr23.utg000068l_pilon.2074315	chr14.utg000738l_pilon.8848	98.333	98.33	6059
	chr13.utg000273l_pilon.3395988	chr3.utg000093l_pilon.4214253	98.332	98.33	6056
	chr23.utg000164l_pilon.640643	chr1.utg000076l_pilon.1670091	98.331	98.33	6050
	chr16.utg000270l_pilon.1760739	chr25.utg000283l_pilon.7489194	98.329	98.33	6046
	chr6.utg000077l_pilon.2851262	chr24.utg000290l_pilon.1840344	98.325	98.33	6210
	chr16.utg000270l_pilon.1760739	chr5.utg000098l_pilon.4830894	98.324	98.32	5550
	chr10.utg000007l_pilon.2081448	chr7.utg000235l_pilon.2259245	98.317	98.32	6061
	chr14.utg000039l_pilon.371952	chr13.utg000145l_pilon.1583589	98.317	98.32	1664
	chr14.utg000738l_pilon.50546	chr25.utg000283l_pilon.7489194	98.317	98.32	6059
	chr23.utg000164l_pilon.640643	chr14.utg000201l_pilon.3428630	98.316	98.32	6057
	chr6.utg000092l_pilon.11371978	chr15.utg000436l_pilon.1080498	98.316	98.32	6057
	chr5.utg000203l_pilon.395366	chr10.utg000079l_pilon.2334866	98.315	98.31	3738
	chr16.utg000270l_pilon.1760739	chr14.utg000201l_pilon.3428630	98.314	98.31	6050
	chr24.utg000102l_pilon.284263	chr1.utg000076l_pilon.1670091	98.314	98.31	6049
	chr16.utg000270l_pilon.1760739	chr7.utg000235l_pilon.2259245	98.313	98.31	6048
	chr21.utg000004l_pilon.2513563	chr15.utg000436l_pilon.1426703	98.31	98.31	1065
	chr9.utg000250l_pilon.2032429	chr16.utg000385l_pilon.2041631	98.307	98.31	6142
	chr13.utg000111l_pilon.1162158	chr12.utg000303l_pilon.142487	98.304	98.3	6133
	chr7.utg000246l_pilon.6536293	chr12.utg000303l_pilon.154600	98.303	98.3	6127
	chr14.utg000738l_pilon.50546	chr14.utg000201l_pilon.3428630	98.301	98.3	6064
	chr23.utg000068l_pilon.2074315	chr10.utg000121l_pilon.3976953	98.301	98.3	6061
	chr23.utg000340l_pilon.2043576	chr14.utg000738l_pilon.8848	98.301	98.3	6063
	chr6.utg000092l_pilon.11371978	chr15.utg000419l_pilon.368083	98.3	98.3	6058
	chr10.utg000079l_pilon.407817	chr23.utg000068l_pilon.996342	98.299	98.3	5704
	chr16.utg000385l_pilon.2116312	chr5.utg000499l_pilon.3044196	98.298	98.3	6051
	chr24.utg000102l_pilon.284263	chr13.utg000247l_pilon.2698682	98.298	98.3	6050
	chr14.utg000039l_pilon.531903	chr10.utg000121l_pilon.3976953	98.297	98.3	6049
	chr16.utg000270l_pilon.1760739	chr14.utg000174l_pilon.117430	98.297	98.3	6049
	chr25.utg000109l_pilon.683690	chr13.utg000247l_pilon.2698682	98.297	98.3	6049
	chr13.utg000247l_pilon.2997358	chr1.utg000076l_pilon.2635974	98.295	98.29	2756
	chr23.utg000164l_pilon.640643	chr5.utg000098l_pilon.4830894	98.291	98.29	5559
	chr4.utg000107l_pilon.248100	chr12.utg000591l_pilon.409079	98.289	98.29	2747
	chr8.utg000191l_pilon.1274419	chr12.utg000303l_pilon.142487	98.288	98.29	6134
	chr16.utg000385l_pilon.2116312	chr6.utg000077l_pilon.2487759	98.287	98.29	5780
	chr25.utg000109l_pilon.683690	chr16.utg000172l_pilon.4792634	98.284	98.28	6059
	chr4.utg000107l_pilon.439466	chr7.utg000235l_pilon.2259245	98.284	98.28	6060
	chr13.utg000003l_pilon.1544039	chr10.utg000121l_pilon.3976953	98.283	98.28	6056
	chr23.utg000068l_pilon.2074315	chr3.utg000093l_pilon.4214253	98.283	98.28	6057
	chr10.utg000007l_pilon.2081448	chr1.utg000076l_pilon.1670091	98.282	98.28	6054
	chr16.utg000270l_pilon.1760739	chr8.utg000191l_pilon.935353	98.282	98.28	6054
	chr23.utg000164l_pilon.640643	chr7.utg000235l_pilon.2259245	98.282	98.28	6053
	chr23.utg000164l_pilon.640643	chr25.utg000283l_pilon.7489194	98.282	98.28	6053
	chr17.utg000239l_pilon.6128657	chr24.utg000290l_pilon.1840344	98.277	98.28	5747
	chr6.utg000077l_pilon.2851262	chr25.utg000109l_pilon.1051059	98.277	98.28	5745
	chr16.utg000004l_pilon.1354133	chr16.utg000385l_pilon.2041631	98.274	98.27	6142
	chr10.utg000007l_pilon.2081448	chr25.utg000283l_pilon.7489194	98.267	98.27	6058
	chr13.utg000003l_pilon.782712	chr6.utg000092l_pilon.1278853	98.267	98.27	1154
	chr13.utg000003l_pilon.1544039	chr3.utg000093l_pilon.4214253	98.267	98.27	6059
	chr25.utg000109l_pilon.683690	chr15.utg000436l_pilon.1080498	98.267	98.27	6060
	chr11.utg000146l_pilon.1345271	chr1.utg000125l_pilon.182310	98.266	98.27	1845
	chr10.utg000079l_pilon.407817	chr7.utg000246l_pilon.2898327	98.264	98.26	5702
	chr14.utg001038l_pilon.126599	chr14.utg001038l_pilon.181919	98.259	98.26	1149
	chr7.utg000246l_pilon.6536293	chr24.utg000290l_pilon.1840344	98.259	98.26	5743
	chr17.utg000239l_pilon.6128657	chr16.utg000385l_pilon.2041631	98.258	98.26	6142
	chr11.utg000262l_pilon.625466	chr5.utg000332l_pilon.63916	98.257	98.26	6138
	chr8.utg000191l_pilon.1274419	chr16.utg000385l_pilon.2041631	98.257	98.26	6140
	chr23.utg000340l_pilon.2043576	chr6.utg000077l_pilon.2487759	98.254	98.25	5783
	chr23.utg000340l_pilon.2043576	chr15.utg000436l_pilon.1080498	98.252	98.25	6063
	chr4.utg000107l_pilon.439466	chr1.utg000076l_pilon.1670091	98.249	98.25	6053
	chr17.utg000239l_pilon.5830994	chr13.utg000247l_pilon.2293802	98.247	98.25	2796
	chr10.utg000079l_pilon.407817	chr10.utg000398l_pilon.1263514	98.246	98.25	5700
	chr3.utg000148l_pilon.104618	chr24.utg000290l_pilon.1840344	98.243	98.24	5748
	chr24.utg000290l_pilon.956624	chr6.utg000270l_pilon.602665	98.241	98.24	1478
	chr23.utg000068l_pilon.2074315	chr5.utg000098l_pilon.4830894	98.239	98.24	5565
	chr10.utg000007l_pilon.2081448	chr14.utg000201l_pilon.3428630	98.235	98.23	6062
	chr24.utg000102l_pilon.284263	chr8.utg000191l_pilon.935353	98.235	98.23	6061
	chr10.utg000007l_pilon.2081448	chr12.utg000300l_pilon.453646	98.234	98.23	6060
	chr23.utg000340l_pilon.2043576	chr3.utg000093l_pilon.4214253	98.234	98.23	6060
	chr16.utg000385l_pilon.2116312	chr3.utg000093l_pilon.4214253	98.233	98.23	6054
	chr10.utg000079l_pilon.407817	chr16.utg000004l_pilon.1452310	98.23	98.23	5706
	chr13.utg000111l_pilon.1162158	chr16.utg000385l_pilon.2041631	98.225	98.22	6140
	chr16.utg000004l_pilon.1354133	chr24.utg000290l_pilon.1840344	98.225	98.23	5748
	chr9.utg000250l_pilon.2032429	chr24.utg000290l_pilon.1840344	98.225	98.23	5748
	chr21.utg000004l_pilon.2513563	chr16.utg000004l_pilon.1166426	98.221	98.22	1068
	chr21.utg000004l_pilon.2513563	chr16.utg000004l_pilon.1218185	98.221	98.22	1068
	chr10.utg000007l_pilon.2081448	chr14.utg000174l_pilon.117430	98.218	98.22	6062
	chr16.utg000270l_pilon.1760739	chr15.utg000436l_pilon.1080498	98.216	98.22	6053
	chr10.utg000079l_pilon.407817	chr14.utg000174l_pilon.882893	98.213	98.21	5708
	chr16.utg000004l_pilon.1436285	chr16.utg000385l_pilon.2041631	98.208	98.21	6140
	chr23.utg000208l_pilon.740313	chr16.utg000385l_pilon.2041631	98.208	98.21	6137
	chr16.utg000004l_pilon.1436285	chr12.utg000303l_pilon.142487	98.207	98.21	6134
	chr23.utg000068l_pilon.2074315	chr7.utg000235l_pilon.2259245	98.201	98.2	6060
	chr23.utg000164l_pilon.640643	chr8.utg000191l_pilon.935353	98.201	98.2	6060
	chr4.utg000107l_pilon.439466	chr25.utg000283l_pilon.7489194	98.201	98.2	6058
	chr16.utg000385l_pilon.2116312	chr9.utg000250l_pilon.2052466	98.2	98.2	6055
	chr1.utg000073l_pilon.1211698	chr16.utg000004l_pilon.1405519	98.199	98.2	1055
	chr16.utg000063l_pilon.1739190	chr11.utg000544l_pilon.5035104	98.199	98.2	1055
	chr8.utg000191l_pilon.1274419	chr24.utg000290l_pilon.1840344	98.191	98.19	5748
	chr25.utg000109l_pilon.683690	chr15.utg000419l_pilon.368083	98.185	98.18	6060
	chr13.utg000003l_pilon.1544039	chr5.utg000098l_pilon.4830894	98.184	98.18	5561
	chr23.utg000068l_pilon.2074315	chr1.utg000076l_pilon.1670091	98.184	98.18	6056
	chr23.utg000164l_pilon.640643	chr14.utg000174l_pilon.117430	98.182	98.18	6051
	chr16.utg000004l_pilon.1091871	chr13.utg000247l_pilon.2293802	98.18	98.18	2527
	chr16.utg000004l_pilon.1091871	chr1.utg000125l_pilon.182310	98.18	98.18	2527
	chr15.utg000436l_pilon.233292	chr11.utg000190l_pilon.779015	98.178	98.18	2250
	chr10.utg000079l_pilon.407817	chr2.utg000284l_pilon.203804	98.177	98.18	5704
	chr10.utg000079l_pilon.407817	chr12.utg000303l_pilon.154600	98.175	98.18	5699
	chr5.utg000098l_pilon.4827555	chr6.utg000404l_pilon.819245	98.174	98.17	6134
	chr23.utg000208l_pilon.740313	chr12.utg000303l_pilon.142487	98.173	98.17	6131
	chr13.utg000247l_pilon.753426	chr1.utg000076l_pilon.1670091	98.17	98.17	6010
	chr4.utg000107l_pilon.439466	chr14.utg000201l_pilon.3428630	98.169	98.17	6062
	chr17.utg000239l_pilon.6128657	chr5.utg000098l_pilon.5770994	98.168	98.17	5732
	chr6.utg000092l_pilon.11371978	chr6.utg000077l_pilon.2487759	98.167	98.17	5784
	chr12.utg000200l_pilon.546445	chr12.utg000303l_pilon.142487	98.158	98.16	6136
	chr11.utg000262l_pilon.625466	chr25.utg000109l_pilon.1051059	98.157	98.16	6132
	chr13.utg000111l_pilon.1162158	chr24.utg000290l_pilon.1840344	98.156	98.16	5747
	chr4.utg000107l_pilon.439466	chr14.utg000174l_pilon.117430	98.153	98.15	6063
	chr13.utg000003l_pilon.1544039	chr7.utg000235l_pilon.2259245	98.152	98.15	6059
	chr14.utg000738l_pilon.50546	chr5.utg000499l_pilon.3044196	98.152	98.15	6062
	chr24.utg000102l_pilon.284263	chr15.utg000436l_pilon.1080498	98.152	98.15	6060
	chr4.utg000107l_pilon.439466	chr12.utg000300l_pilon.453646	98.152	98.15	6061
	chr6.utg000092l_pilon.11371978	chr14.utg000738l_pilon.8848	98.152	98.15	6059
	chr16.utg000270l_pilon.1760739	chr15.utg000419l_pilon.368083	98.15	98.15	6053
	chr25.utg000109l_pilon.3771194	chr12.utg000200l_pilon.426778	98.149	98.15	9618
	chr10.utg000079l_pilon.407817	chr25.utg000109l_pilon.623296	98.146	98.15	5770
	chr9.utg000314l_pilon.4693449	chr12.utg000591l_pilon.409079	98.146	98.15	2751
	chr7.utg000223l_pilon.2530547	chr12.utg000591l_pilon.409079	98.145	98.15	2750
	chr25.utg000157l_pilon.920835	chr12.utg000303l_pilon.142487	98.142	98.14	6135
	chr11.utg000262l_pilon.625466	chr16.utg000385l_pilon.1995097	98.141	98.14	6132
	chr4.utg000107l_pilon.248100	chr23.utg000340l_pilon.994651	98.141	98.14	2744
	chr16.utg000004l_pilon.1436285	chr24.utg000290l_pilon.1840344	98.139	98.14	5749
	chr13.utg000247l_pilon.753426	chr10.utg000121l_pilon.3976953	98.138	98.14	6016
	chr15.utg000436l_pilon.233292	chr3.utg000584l_pilon.921915	98.136	98.14	2253
	chr23.utg000068l_pilon.2074315	chr14.utg000201l_pilon.3428630	98.136	98.14	6063
	chr23.utg000068l_pilon.2074315	chr25.utg000283l_pilon.7489194	98.136	98.14	6061
	chr7.utg000246l_pilon.6536293	chr25.utg000109l_pilon.623296	98.135	98.14	5738
	chr16.utg000371l_pilon.1783474	chr10.utg000121l_pilon.3976953	98.134	98.13	6055
	chr6.utg000077l_pilon.2851262	chr7.utg000246l_pilon.2898327	98.134	98.13	5735
	chr21.utg000004l_pilon.2513563	chr10.utg000546l_pilon.3325142	98.133	98.13	1071
	chr12.utg000200l_pilon.546445	chr16.utg000385l_pilon.2041631	98.128	98.13	6142
	chr13.utg000258l_pilon.3129895	chr16.utg000385l_pilon.2041631	98.128	98.13	6144
	chr25.utg000157l_pilon.920835	chr16.utg000385l_pilon.2041631	98.127	98.13	6140
	chr13.utg000258l_pilon.3129895	chr12.utg000303l_pilon.142487	98.126	98.13	6137
	chr23.utg000208l_pilon.740313	chr24.utg000290l_pilon.1840344	98.121	98.12	5748
	chr6.utg000077l_pilon.2851262	chr13.utg000273l_pilon.1849426	98.12	98.12	5744
	chr6.utg000077l_pilon.2851262	chr23.utg000068l_pilon.996342	98.12	98.12	5746
	chr13.utg000273l_pilon.3395988	chr10.utg000121l_pilon.3976953	98.119	98.12	6061
	chr17.utg000239l_pilon.6128657	chr25.utg000109l_pilon.623296	98.119	98.12	5741
	chr23.utg000164l_pilon.640643	chr15.utg000436l_pilon.1080498	98.119	98.12	6062
	chr6.utg000092l_pilon.11371978	chr9.utg000250l_pilon.2052466	98.118	98.12	6057
	chr13.utg000003l_pilon.1544039	chr1.utg000076l_pilon.1670091	98.116	98.12	6052
	chr3.utg000148l_pilon.104618	chr5.utg000098l_pilon.5770994	98.116	98.12	5734
	chr16.utg000371l_pilon.1783474	chr13.utg000247l_pilon.2698682	98.115	98.12	6049
	chr7.utg000246l_pilon.6536293	chr5.utg000098l_pilon.5770994	98.115	98.11	5729
	chr1.utg000796l_pilon.246238	chr6.utg000270l_pilon.602665	98.108	98.11	1480
	chr22.utg000705l_pilon.155880	chr16.utg000004l_pilon.1405519	98.106	98.11	1056
	chr13.utg000247l_pilon.753426	chr25.utg000283l_pilon.7489194	98.104	98.1	6014
	chr24.utg000102l_pilon.284263	chr15.utg000419l_pilon.368083	98.103	98.1	6062
	chr23.utg000164l_pilon.640643	chr9.utg000250l_pilon.2052466	98.102	98.1	6059
	chr13.utg000003l_pilon.1544039	chr25.utg000283l_pilon.7489194	98.101	98.1	6056
	chr16.utg000004l_pilon.1354133	chr5.utg000098l_pilon.5770994	98.099	98.1	5734
	chr16.utg000371l_pilon.1783474	chr1.utg000076l_pilon.1670091	98.099	98.1	6051
	chr9.utg000250l_pilon.2032429	chr5.utg000098l_pilon.5770994	98.099	98.1	5734
	chr14.utg000174l_pilon.1322555	chr21.utg000004l_pilon.2505245	98.097	98.1	1156
	chr13.utg000247l_pilon.753426	chr5.utg000098l_pilon.4830894	98.092	98.09	5557
	chr13.utg000247l_pilon.753426	chr14.utg000201l_pilon.3428630	98.089	98.09	6017
	chr13.utg000003l_pilon.782712	chr21.utg000004l_pilon.2505245	98.089	98.09	1151
	chr25.utg000109l_pilon.683690	chr14.utg000738l_pilon.8848	98.086	98.09	6062
	chr4.utg000107l_pilon.260518	chr15.utg000010l_pilon.7452198	98.085	98.09	1149
	chr6.utg000030l_pilon.257379	chr14.utg000174l_pilon.302335	98.085	98.09	3081
	chr23.utg000068l_pilon.2677940	chr4.utg000122l_pilon.4577848	98.084	98.08	1461
	chr2.utg000028l_pilon.941906	chr3.utg000584l_pilon.921915	98.079	98.08	1145
	chr5.utg000098l_pilon.4827555	chr5.utg000332l_pilon.63916	98.078	98.08	6141
	chr24.utg000029l_pilon.459480	chr23.utg000422l_pilon.2105368	98.074	98.07	1246
	chr10.utg000079l_pilon.407817	chr5.utg000098l_pilon.5770994	98.073	98.07	5761
	chr14.utg000039l_pilon.531903	chr5.utg000098l_pilon.4830894	98.073	98.07	5552
	chr10.utg000007l_pilon.2081448	chr5.utg000499l_pilon.3044196	98.072	98.07	6067
	chr6.utg000077l_pilon.2851262	chr25.utg000109l_pilon.623296	98.071	98.07	6222
	chr9.utg000314l_pilon.4693449	chr23.utg000340l_pilon.994651	98.071	98.07	2748
	chr13.utg000273l_pilon.3395988	chr7.utg000235l_pilon.2259245	98.07	98.07	6061
	chr6.utg000092l_pilon.11371978	chr3.utg000093l_pilon.4214253	98.07	98.07	6062
	chr13.utg000003l_pilon.1544039	chr14.utg000174l_pilon.117430	98.069	98.07	6060
	chr13.utg000003l_pilon.1544039	chr14.utg000201l_pilon.3428630	98.069	98.07	6060
	chr25.utg000109l_pilon.683690	chr9.utg000250l_pilon.2052466	98.069	98.07	6060
	chr16.utg000270l_pilon.1760739	chr5.utg000499l_pilon.3044196	98.068	98.07	6055
	chr13.utg000111l_pilon.1162158	chr5.utg000098l_pilon.5770994	98.064	98.06	5733
	chr25.utg000109l_pilon.683690	chr6.utg000077l_pilon.2487759	98.064	98.06	5785
	chr8.utg000191l_pilon.1274419	chr5.utg000098l_pilon.5770994	98.064	98.06	5734
	chr5.utg000098l_pilon.4827555	chr16.utg000385l_pilon.1995097	98.059	98.06	6132
	chr13.utg000247l_pilon.753426	chr7.utg000235l_pilon.2259245	98.055	98.05	6014
	chr23.utg000340l_pilon.2043576	chr10.utg000121l_pilon.3976953	98.054	98.05	6065
	chr12.utg000200l_pilon.546445	chr24.utg000290l_pilon.1840344	98.053	98.05	5751
	chr13.utg000273l_pilon.3395988	chr1.utg000076l_pilon.1670091	98.052	98.05	6057
	chr23.utg000068l_pilon.2074315	chr14.utg000174l_pilon.117430	98.052	98.05	6058
	chr3.utg000148l_pilon.104618	chr25.utg000109l_pilon.623296	98.05	98.05	5743
	chr16.utg000270l_pilon.1760739	chr6.utg000077l_pilon.2487759	98.045	98.05	5781
	chr11.utg000262l_pilon.625466	chr23.utg000068l_pilon.996342	98.044	98.04	6135
	chr13.utg000273l_pilon.3395988	chr5.utg000098l_pilon.4830894	98.042	98.04	5567
	chr14.utg000039l_pilon.531903	chr8.utg000191l_pilon.935353	98.036	98.04	6058
	chr23.utg000164l_pilon.640643	chr15.utg000419l_pilon.368083	98.036	98.04	6060
	chr7.utg000223l_pilon.2530547	chr23.utg000340l_pilon.994651	98.036	98.04	2750
	chr16.utg000385l_pilon.2116312	chr16.utg000172l_pilon.4792634	98.035	98.04	6057
	chr23.utg000164l_pilon.640643	chr5.utg000499l_pilon.3044196	98.035	98.04	6056
	chr6.utg000077l_pilon.2851262	chr14.utg000174l_pilon.882893	98.035	98.03	5750
	chr13.utg000258l_pilon.3129895	chr24.utg000290l_pilon.1840344	98.034	98.03	5749
	chr25.utg000157l_pilon.920835	chr24.utg000290l_pilon.1840344	98.034	98.03	5748
	chr6.utg000077l_pilon.2851262	chr2.utg000284l_pilon.203804	98.033	98.03	5746
	chr14.utg000039l_pilon.531903	chr25.utg000283l_pilon.7489194	98.032	98.03	6047
	chr16.utg000004l_pilon.1354133	chr25.utg000109l_pilon.623296	98.032	98.03	5743
	chr9.utg000250l_pilon.2032429	chr25.utg000109l_pilon.623296	98.032	98.03	5743
	chr6.utg000217l_pilon.160762	chr16.utg000371l_pilon.1775206	98.027	98.03	3497
	chr11.utg000262l_pilon.625466	chr13.utg000273l_pilon.1849426	98.026	98.03	6131
	chr6.utg000092l_pilon.2070724	chr11.utg000190l_pilon.779015	98.025	98.03	4102
	chr13.utg000247l_pilon.753426	chr8.utg000191l_pilon.935353	98.023	98.02	6019
	chr14.utg000738l_pilon.50546	chr9.utg000250l_pilon.2052466	98.022	98.02	6067
	chr13.utg000273l_pilon.3395988	chr14.utg000201l_pilon.3428630	98.021	98.02	6064
	chr14.utg000738l_pilon.50546	chr12.utg000300l_pilon.453646	98.021	98.02	6063
	chr14.utg000738l_pilon.50546	chr6.utg000077l_pilon.2447023	98.02	98.02	6062
	chr16.utg000371l_pilon.1783474	chr8.utg000191l_pilon.935353	98.02	98.02	6061
	chr16.utg000270l_pilon.1760739	chr9.utg000250l_pilon.2052466	98.018	98.02	6053
	chr6.utg000077l_pilon.2851262	chr16.utg000004l_pilon.1452310	98.018	98.02	5751
	chr7.utg000246l_pilon.6536293	chr16.utg000385l_pilon.2041631	98.014	98.01	6143
	chr7.utg000246l_pilon.6536293	chr12.utg000303l_pilon.142487	98.012	98.01	6138
	chr11.utg000262l_pilon.625466	chr16.utg000004l_pilon.1452310	98.011	98.01	6135
	chr23.utg000164l_pilon.640643	chr6.utg000077l_pilon.2487759	98.011	98.01	5783
	chr6.utg000077l_pilon.2851262	chr12.utg000303l_pilon.154600	98.01	98.01	5729
	chr24.utg000029l_pilon.3875675	chr11.utg000544l_pilon.5035104	98.006	98.01	1053
	chr4.utg000107l_pilon.439466	chr5.utg000499l_pilon.3044196	98.006	98.01	6068
	chr7.utg000142l_pilon.3255853	chr7.utg000095l_pilon.4029762	98.005	98.01	1153
	chr13.utg000247l_pilon.753426	chr14.utg000174l_pilon.117430	98.004	98	6012
	chr13.utg000273l_pilon.3395988	chr25.utg000283l_pilon.7489194	98.004	98	6061
	chr13.utg000273l_pilon.3395988	chr14.utg000174l_pilon.117430	98.003	98	6058
	chr16.utg000270l_pilon.1760739	chr14.utg000738l_pilon.8848	98.001	98	6054
	chr14.utg001038l_pilon.126599	chr8.utg000718l_pilon.599333	98	98	1150
	chr16.utg000385l_pilon.2116312	chr13.utg000247l_pilon.2698682	97.998	98	6045
